# Supplementary material for: Pharmacist-Driven Antibiotic Stewardship Program in Febrile Neutropenic Patients: A Single Site Prospective Study in Thailand
Source: Antibiotics (Basel). 2021 Apr 17;10(4):456. doi: 10.3390/antibiotics10040456 (PMC8072986; doi:10.3390/antibiotics10040456)
Supplement: Supplementary file 1 [file antibiotics-10-00456-s001.zip]

Archive with 1 entries (1 files):
- antibiotics-1174004-supplementary.pdf
